# Supplementary material for: Intrapartum Ultrasound in Vacuum Operative Delivery: A Comprehensive Review and Proposal of the Novel Ultrasound Flexion Point Method
Source: Diagnostics (Basel). 2026 Mar 23;16(6):946. doi: 10.3390/diagnostics16060946 (PMC13024969; doi:10.3390/diagnostics16060946)
Supplement: Supplementary file 1 [file diagnostics-16-00946-s001.zip]

Archive with 1 entries (1 files):
- Video S1 Diagnostics.mp4
